# Supplementary material for: Association Mapping of Total Carotenoids in Diverse Soybean Genotypes Based on Leaf Extracts and High-Throughput Canopy Spectral Reflectance Measurements
Source: PLoS One. 2015 Sep 14;10(9):e0137213. doi: 10.1371/journal.pone.0137213 (PMC4569184; doi:10.1371/journal.pone.0137213)
Supplement: S1 Table — The three methods were extractable carotenoid contents (eCaro), wavelet transformed spectral reflectance carotenoid contents (tCaro), and spectral index carotenoid contents (iCaro). (XLSX) [file pone.0137213.s005.xlsx]

## Sheet: Sheet1
332 Genotype	eCaro	tCaro	iCaro
PI424485	4.42	4.68	5.203
PI507368	4.51	3.88	6.346
PI398223	4.4	4.54	6.149
PI398406	4.64	5.28	5.936
PI416983	4.26	5.29	5.913
PI417070	4.4	3.48	6.271
PI424247B	4.32	4.73	6.46
PI507367	4.71	3.65	7.016
PI509079	4.91	5.05	5.306
PI594280B	3.96	4.1	6.053
PI594020	4.4	4.18	6.724
PI602501	4.62	5.26	5.605
PI603418D	4.52	3.72	6.757
PI404177	3.54	4.97	5.778
PI612612A	4.55	3.81	5.296
PI603454	4.72	3.94	5.799
PI603915D	4.8	4.9	5.219
PI424405B	4.16	5.18	5.318
PI424610	3.95	4.96	5.298
PI597480A	4.92	3.93	6.676
PI592946	4.72	4.43	6.69
PI424152	4.69	4.17	6.405
PI592940	4.55	3.82	5.662
PI603462	3.94	4.55	5.906
PI398804	3.66	3.64	7.47
PI424316	5.2	4.71	5.781
PI424349B	4.41	4.3	5.749
PI398202	4.47	5.01	7.576
PI423799A	4.79	4.03	7.466
PI398272	4.12	3.85	6.327
PI424357A	4.38	4.24	5.994
PI424488B	4.01	4.06	6.054
PI424232A	4.87	3.89	5.989
PI567201D	3.85	4.03	5.406
PI398225	4.64	4.24	5.343
PI424489A	4.7	4.09	7.631
PI424490	4.42	4.23	5.836
PI424154A	4.28	4.97	5.777
PI423802	4.76	5.29	6.004
PI432359	4.01	4.43	6.803
PI398200	4.17	4.14	6.666
PI398226	4.65	4.14	5.976
PI424370A	4.24	4.88	5.65
PI424483	4.71	4.52	6.294
PI567202	3.45	4.16	5.567
PI408200A	4.35	4.03	5.679
PI398181	4.6	4.52	6.069
PI424489B	4.04	3.98	5.876
PI561303	4.18	4.47	6.331
PI592947	4.08	3.72	6.127
PI398334	4.26	3.94	6.022
PI398830	4.4	4.68	4.612
PI417232	3.8	4.83	5.57
PI458098	4.46	4.25	6.869
PI567603B	5.22	4.29	6.261
PI398318	3.98	3.75	6.509
PI408302	3.93	4.61	7.009
PI423797	4.86	3.89	6.001
PI424419	4.15	4.14	6.46
PI424462A	4.39	5.19	6.454
PI567631	4.23	4.03	5.941
PI398243	3.74	4.17	6.39
PI458082	4.01	3.95	5.363
PI603911C	5.12	4.44	5.726
PI398188	4.25	4.52	6.33
PI567496	4.97	5.1	5.691
PI408306	4.61	3.83	5.356
PI398741	4.52	3.75	5.411
PI567174C	4.6	4.56	6.774
PI398940	4.3	3.95	5.931
PI398823	4.64	4.2	6.321
PI408175	4.96	5.27	6.943
PI273483C	4.49	4.03	4.86
PI424597	3.81	4.03	6.414
PI603457A	5.07	3.94	6.589
PI398258	4.52	4.62	7.058
PI567500	4.13	5.93	5.758
PI404161	4.04	4.62	8.374
PI398322	5.59	4.65	5.727
PI398396	4.03	4.79	5.66
PI408224A	4.28	4.08	6.448
PI424381	4.38	4.95	6.069
PI597480B	5.28	4.05	6.292
PI594160	4.88	5.34	5.907
PI398321	4.63	3.95	6.575
PI408111	3.91	4.57	5.805
PI408131B	3.9	3.92	4.52
PI408136	3.79	4.09	6.319
PI424511	4.54	4.07	5.925
PI424520	4.4	4.27	5.899
PI567201C	3.75	4.44	6.916
PI404176	4.13	5.01	4.948
PI424402A	5.11	4.42	5.668
PI398201	4.86	4.52	5.481
PI423748B	4.71	4.91	5.851
PI398757	5.32	4.02	5.975
PI408131A	4.32	3.39	3.958
PI597485	4.28	4.06	7.719
PI398385	3.37	5.36	6.369
PI398995	3.96	3.77	6.127
PI424347A	3.94	3.94	6.348
PI603171	3.9	4.45	6.398
PI360836	4.25	4.37	5.497
PI417171	4.54	4.47	6.471
PI603909B	4.94	4.38	5.986
PI398905	4.89	5.71	5.863
PI408269A	4.58	5.54	5.121
PI567532	3.7	4.46	7.32
PI408032A	4.83	4.9	7.103
PI603915E	4.67	4.31	5.291
PI398914	5.4	4.16	5.885
PI408169D	5.33	4.87	5.268
PI408255B	4.62	4.3	6.185
PI423778	5.27	4.56	5.96
PI424355	4.66	4.14	6.455
PI398920	4.75	4.12	5.997
PI417245	3.74	3.61	6.758
PI424397	4.61	4.44	6.95
PI567498	4.5	4.13	6.001
PI408269B	4.5	4.57	5.845
PI423721	4.69	4.24	7.288
PI424342A	5.01	4	5.459
PI424513	4.73	3.77	6.007
PI438300	4.57	4.17	6.088
PI398298	4.13	4.02	5.147
PI408295A	4.84	4.67	1.976
PI417180	3.89	3.96	5.153
PI424149	4.6	4.78	6.587
PI458114	4.12	4.23	6.349
PI399094	5.16	4.42	6.456
PI408194	4.63	5.22	6.27
PI361103	4.42	4.17	6.533
PI398730	4.97	4.7	5.815
PI424219A	4.57	4.11	5.774
PI438424	4.57	4.67	6.544
PI408016B	4.59	4.04	6.185
PI567608	3.8	4.48	5.673
PI423796B	4.27	3.88	5.897
PI424234B	3.96	3.96	6.335
PI424605A	5.01	4.2	6.113
PI424614	5.08	4.27	6.372
PI458203A	4.67	4.3	6.399
PI603160	4.83	4.2	5.898
PI603166	4.58	3.85	6.009
PI442006	5.64	4.31	6.871
PI398405	4.89	4.26	6.601
PI424296A	4.33	3.68	5.589
PI424231	3.92	4.8	6.539
PI424476	3.9	4.1	6.838
PI424549A	4.7	4	4.328
PI424343	4.3	4.58	7.634
PI398244	4.92	5.03	5.626
PI398386	3.34	4.05	7.123
PI398572	3.45	5.27	5.745
PI398746	4.53	3.96	5.607
PI398965	3.76	4.39	6.668
PI578494A	4.09	4.45	5.921
PI399016	5.5	3.85	6.209
PI408013	4.25	4.3	6.999
PI398489	4.21	4.32	5.501
PI417028	4.29	4.49	5.473
PI507395	4.2	4.22	5.815
PI424479	5.01	4.65	6.295
PI408019B	4.23	3.64	5.866
PI424263	4.19	4.99	4.974
PI398566	4.56	4.5	6.527
PI408108	4.4	4.36	5.057
PI532462B	4.37	4.16	6.711
PI398987	4.03	4.08	6.451
PI407960B	4.31	4.41	5.295
PI603917	5.44	3.91	6.034
PI407821A	5.01	4.53	5.218
PI408110A	4.97	4.17	6.532
PI408287	3.92	3.49	4.452
PI507025	5.05	4.09	4.913
PI398384	4.69	3.85	6.149
PI398970	4.26	4.71	4.864
PI424411	4.85	4.45	6.27
PI597477	3.72	3.46	6.11
PI398273	5.09	4.87	5.851
PI398249	4.28	4.04	4.652
PI398695	4.51	4.7	6.378
PI404191	3.77	4.47	4.767
PI417200	4.46	4.98	6.287
PI603156	4.61	4.79	6.678
PI398265	5.12	4.14	6.044
PI398704	4.97	4.27	7.836
PI398981	4.21	4.87	5.332
PI416942	5.51	4.98	5.228
PI398982	4.35	4.44	5.126
PI424533	4.41	4.52	4.955
PI574477	4.13	4.38	5.397
PI408140B	3.75	4.72	6.916
PI424569B	4.12	3.56	6.264
PI407845A	4.51	4.55	5.958
PI399036	4.33	4.34	5.268
PI407959A	4.89	3.99	6.28
PI424346	4.81	4.08	5.974
PI423888	4.71	3.85	7.259
PI398317	4.56	4.73	5.643
PI417417	4.45	3.65	6.467
PI438296	4.39	3.97	6.105
PI567593B	4.63	4.18	7.238
PI404199	3.83	5	6.519
PI360846	3.76	4.42	6.071
PI417035	4.01	3.97	6.23
PI603407	4.6	4.15	5.732
PI442012A	4.89	4.03	6.237
PI404159	3.76	4.24	6.43
PI407727	4.8	4.81	6.289
PI594208	3.76	3.6	4.689
PI424535B	5.5	4.82	6.114
PI399092	4.38	5.62	5.412
PI398314	4.14	3.89	4.472
PI407892A	3.95	4.82	5.618
PI398492	4.21	4.45	4.28
PI592937	4.37	5.18	5.165
PI407848	4	3.69	6.483
PI408073	4.7	4.48	6.082
PI408211B	4.45	5.17	5.456
PI603453	4.64	4.89	6.907
PI417107	3.5	4.45	5.46
PI404167	4.62	4.26	7.106
PI407862	5.11	3.98	5.617
PI603174A	3.95	4.74	6.646
PI424444B	4.36	4.7	6.491
PI407735	4.92	4.29	6.705
PI538378	4.42	3.67	6.741
PI597484	4.49	3.99	6.968
PI416997	4.27	4.29	5.639
PI399027	3.75	4.28	5.793
PI567273A	4.33	4.21	6.003
PI567620B	3.69	4.22	6.188
PI407832A	4.79	4.14	5.659
PI567762A	3.86	4.9	5.725
PI398706	4.71	4.54	5.568
PI407805A	5.21	4.93	5.575
PI567381A	4.25	3.8	5.465
PI408292	4.67	4.34	7.591
PI507265	4.56	4.67	6.39
PI430625	4.98	4.34	6.231
PI561289	4.78	4.48	6.116
PI567540A	5.07	4.18	6.968
PI424609	5	4.2	6.434
PI603543B	4.74	3.49	5.822
PI603458B	4.5	4.31	5.648
PI424347B	3.96	4.52	7.616
PI408173	4.34	4.82	5.199
PI567449	4.1	4.34	5.694
PI423812	3.96	4.59	3.396
PI424292	4.8	4.56	6.361
PI377574	3.9	4.08	6.323
PI399030	4.65	4.53	6.475
PI423890C	4.13	4.7	5.565
PI507382	5.28	4.06	6.33
PI406707	4.8	5.38	6.256
PI408033	4.8	5.08	6.621
PI567535A	4.43	3.85	6.058
PI507412	4.78	3.67	5.353
PI567753C	4.55	3.38	6.005
PI567493	4.23	3.97	6.422
PI567606	5.03	4.01	6.029
PI427088J	4.37	4.28	6.207
PI567272B	4.03	3.47	5.107
PI399001	4.63	4.7	6.824
PI407827	3.93	4.76	6.083
PI430598A	4.44	4.72	6.351
PI458084	4.48	5.12	6.462
PI417345A	4.51	4.24	6.129
PI424396	4.33	3.77	7.057
PI398276	4.26	3.87	6.703
PI567523	4.91	3.11	6.741
PI398231	4.85	3.76	5.788
PI438307	4.63	4.44	5.386
PI507441A	4.89	3.92	6.082
PI507434	4.45	5.54	6.707
PI398617	4.55	5.11	5.863
PI424159B	4.33	3.58	5.54
PI507424	3.79	5.19	6.402
PI603458A	4.54	3.93	6.757
PI407832B	4.63	5.27	4.987
PI360848	4.05	4.72	7.387
PI407805D	4.82	4.68	5.407
PI398728	4.75	4.3	6.681
PI424281A	4.56	4.04	6.197
PI567273B	5.17	4.15	5.997
PI567201A	3.65	3.48	5.581
PI603777	4.55	5.1	6.272
PI597481	4.4	4.05	6.044
PI398426	3.76	4.13	5.48
PI594289	5.5	5.84	6.184
PI408124A	4.25	4.2	6.045
PI423741	5.65	4.32	6.835
PI398198	4.56	3.86	6.157
PI398872	4.72	4.93	5.561
PI594409A	4.44	4.75	5.576
PI398775	4.83	4.63	6.824
PI532466A	4.64	3.5	6.162
PI567531	4.19	5.57	5.155
PI507407	4.15	4.52	5.697
PI424305	4.67	4.48	5.452
PI442012B	4.9	3.78	6.359
PI424308	3.68	3.89	6.686
PI398640	4.52	5.09	6.279
PI594410	4.74	3.79	6.513
PI507311	4.23	4.73	6.043
PI408280	4.22	4.86	4.703
PI567572B	4.63	5.85	6.378
PI398242	4.2	4.63	6.139
PI567527	3.34	4.5	7.191
PI398235	4.9	4.66	4.665
PI567758	3.72	4.16	5.467
PI532437	4.41	4.07	5.466
PI538376	4.92	4.06	5.555
PI398283	4	4.95	4.4
PI507163	4.83	4.62	5.502
PI424329	4.64	4.55	4.715
PI508293	4.62	4.77	5.329
PI424285A	5.01	4.65	5.916
PI398890	4.28	4.87	5.46
PI424279	3.28	3.94	5.405
PI398750	4.81	4.8	5.151
PI506867	4.96	4.06	4.657
PI538380	4.86	4.22	5.578
PI597486	5.1	4.96	6.53
PI423914A	3.58	4.22	5.223
PI442010	5.01	4.67	6.167
PI594399C	4.2	5.29	6.031
PI438299	4.64	4.21	5.49
PI423927	4.08	4.26	7.009
PI567291	4.5	3.93	5.704
PI398772	5.11	5.01	6.991
